# Supplementary material for: Photoformation of Environmentally Persistent Free Radicals During Phototransformation of Poly-Cyclic Aromatic Hydrocarbons (PAHs) on Particles in an Aqueous Solution: The Hydrogenation of PAHs and Effect of Co-Existing Water Matrix Factors
Source: Toxics. 2024 Oct 31;12(11):796. doi: 10.3390/toxics12110796 (PMC11597975; doi:10.3390/toxics12110796)
Supplement: Supplementary file 1 [file toxics-12-00796-s001.zip]

Archive with 1 entries (1 files):
- toxics-3185849-supplementary.pdf
